# Supplementary material for: Identification of Immune Subtypes of Esophageal Adenocarcinoma to Predict Prognosis and Immunotherapy Response
Source: Pharmaceuticals (Basel). 2022 May 14;15(5):605. doi: 10.3390/ph15050605 (PMC9144862; doi:10.3390/ph15050605)
Supplement: Supplementary file 1 [file pharmaceuticals-15-00605-s001.zip]

Archive with 1 entries (1 files):
- pharmaceuticals-1674294-supplementary.pdf
